# Supplementary material for: Genome-Wide Analysis of the COBRA-Like Gene Family Supports Gene Expansion through Whole-Genome Duplication in Soybean (Glycine max)
Source: Plants (Basel). 2021 Jan 16;10(1):167. doi: 10.3390/plants10010167 (PMC7830662; doi:10.3390/plants10010167)
Supplement: Supplementary file 1 [file plants-10-00167-s001.zip › Supplementary files/Table S1.xlsx]

## Sheet: Planilha2
Table S1: List of duplications events of COBRA-like gene family in soybean.
Gene ID	Duplication type
GmCOBL1	WGD or Segmental
GmCOBL2	Singleton
GmCOBL3	WGD or Segmental
GmCOBL4	WGD or Segmental
GmCOBL5	WGD or Segmental
GmCOBL6	WGD or Segmental
GmCOBL7	WGD or Segmental
GmCOBL8	WGD or Segmental
GmCOBL9	WGD or Segmental
GmCOBL10	WGD or Segmental
GmCOBL11	WGD or Segmental
GmCOBL12	WGD or Segmental
GmCOBL13	WGD or Segmental
GmCOBL14	WGD or Segmental
GmCOBL15	WGD or Segmental
GmCOBL16	WGD or Segmental
GmCOBL17	WGD or Segmental
GmCOBL18	WGD or Segmental
GmCOBL19	WGD or Segmental
GmCOBL20	WGD or Segmental
GmCOBL21	Tandem
GmCOBL22	WGD or Segmental
GmCOBL23	WGD or Segmental
GmCOBL24	WGD or Segmental
