# Supplementary material for: Genome-Wide Analysis of the COBRA-Like Gene Family Supports Gene Expansion through Whole-Genome Duplication in Soybean (Glycine max)
Source: Plants (Basel). 2021 Jan 16;10(1):167. doi: 10.3390/plants10010167 (PMC7830662; doi:10.3390/plants10010167)
Supplement: Supplementary file 1 [file plants-10-00167-s001.zip › Supplementary files/Table S2.xls]

## Sheet: Planilha4
Table S3. Cis-regulatory elements identified in the promoter of the GmCOBLs.
Cis-element	GmCOBL18	GmCOBL10	GmCOBL13	GmCOBL14	GmCOBL1	GmCOBL17	GmCOBL15	GmCOBL7	GmCOBL3	GmCOBL21	GmCOBL11	GmCOBL24	GmCOBL9	GmCOBL4	GmCOBL19	GmCOBL6	GmCOBL8	GmCOBL5	GmCOBL22	GmCOBL12	GmCOBL20	GmCOBL23	GmCOBL16	GmCOBL2
AAGAA-motif	3	0	1	1	2	0	1	1	1	1	0	2	0	0	0	0	0	0	2	0	0	0	0	0
AT1 motif	1	0	0	0	0	0	0	0	1	0	0	0	0	0	0	0	1	0	0	0	0	1	0	0
ATC motif	0	0	0	0	0	0	0	1	0	0	0	0	0	0	0	0	0	0	0	0	0	0	0	0
ATCT motif	1	0	0	0	0	0	0	0	0	0	0	0	0	0	0	0	1	0	0	0	0	0	0	0
AE-box	1	1	0	0	0	0	0	0	0	1	1	1	0	0	0	0	0	0	0	0	0	0	0	1
ABRE	1	2	0	2	2	2	4	0	0	0	2	0	0	1	2	2	2	0	2	3	0	1	0	0
ABRE3a	0	0	0	0	0	0	0	0	0	0	1	0	0	1	0	0	0	0	0	1	0	0	0	0
ABRE4	0	0	0	0	0	0	0	0	0	0	1	0	0	1	0	0	0	0	0	1	0	0	0	0
ACE	0	0	0	0	0	0	0	0	0	0	0	0	0	1	0	0	0	0	0	0	0	0	0	0
ARE	0	0	2	1	1	1	0	1	0	1	1	2	2	1	0	2	1	1	0	0	2	0	0	1
AuxRE	0	0	0	0	0	0	0	1	1	0	0	0	0	0	0	0	0	0	0	0	0	0	0	0
AT-rich element	1	0	0	1	0	0	1	0	0	0	0	0	0	0	0	0	0	0	0	0	1	0	1	0
AT~TATA-box	0	2	13	1	1	4	3	0	4	26	5	8	0	0	3	18	2	0	1	2	0	8	1	0
Box 2	0	0	0	0	0	0	0	0	0	0	0	0	0	1	0	0	0	0	0	0	0	0	0	0
Box 3	0	0	0	0	0	0	0	0	1	0	0	0	0	0	1	1	0	0	0	0	0	0	0	0
Box 4	3	3	4	1	1	5	4	4	3	2	5	3	1	0	4	2	1	4	2	1	4	3	4	1
CAAT-box	19	26	23	23	26	19	23	17	23	20	19	9	28	31	21	22	20	20	14	11	23	11	22	20
CCAAT-box	0	0	0	0	0	0	0	1	2	0	0	1	0	0	0	0	0	0	2	1	1	0	0	0
CAT box	0	0	0	0	1	0	0	0	0	1	0	0	0	0	0	0	0	0	0	1	0	0	0	0
CGTCA motif	0	0	0	0	0	1	1	0	1	0	0	0	0	0	0	0	2	1	0	1	0	0	0	0
GATA motif	0	0	2	0	0	0	1	0	1	2	1	0	0	0	1	0	0	1	1	1	0	1	0	0
GT1 motif	0	0	0	0	0	0	0	0	0	0	0	0	0	0	1	1	2	1	1	1	1	0	0	0
ERE	0	1	1	3	1	1	0	1	1	2	0	4	3	0	1	0	0	1	0	0	1	1	2	2
G box	1	1	0	1	1	1	3	0	0	0	1	0	0	2	1	1	2	0	2	2	1	1	1	0
I box	0	0	0	0	1	0	0	0	0	0	1	0	0	0	0	2	0	1	1	1	0	1	0	0
GCN4 motif	0	0	0	0	0	0	0	0	0	0	0	0	0	1	0	0	0	0	1	0	0	0	0	0
LAMP - element	0	0	0	0	0	0	0	0	0	0	0	0	0	0	1	0	0	0	1	1	0	0	1	1
GA motif	0	0	0	0	0	0	0	0	1	0	0	0	1	1	0	0	0	0	0	0	0	1	0	0
GC motif	0	0	0	0	0	1	0	0	0	0	0	0	1	0	0	0	0	0	0	0	0	0	0	0
MBS I	0	0	0	0	0	0	0	0	0	0	0	0	0	0	0	1	0	0	0	0	0	0	0	0
MBS	0	0	0	1	0	0	3	0	0	0	0	0	2	2	2	2	0	0	0	0	0	1	2	1
MRE	1	0	0	0	0	0	0	1	0	0	0	2	0	0	1	1	0	0	0	0	0	0	1	0
MYB	1	0	0	1	2	2	3	2	1	1	1	2	2	3	3	2	0	0	3	2	0	2	1	2
MYB recognition site	0	0	0	0	0	0	0	1	2	0	0	1	0	0	1	0	0	0	2	1	1	0	1	0
MYB-like sequence	0	0	0	0	1	2	0	0	0	0	0	1	0	1	0	1	0	0	1	1	0	1	0	0
MYC	1	3	2	1	5	1	1	0	0	4	2	1	3	4	3	1	3	4	0	0	2	0	0	5
Myb-binding site	0	0	0	0	0	0	0	0	0	0	0	0	0	0	0	0	0	0	1	0	1	0	1	2
P-box	1	0	0	0	1	0	0	0	0	0	0	1	0	0	0	0	0	0	4	3	0	0	0	0
O2 site	0	0	1	0	0	0	0	0	0	0	0	0	0	0	0	0	0	0	2	1	0	0	1	0
STRE	0	1	0	0	0	1	0	2	1	0	1	2	0	0	1	0	1	0	1	1	0	0	0	3
TATA-box	19	16	53	26	15	32	36	21	50	64	40	40	18	17	22	52	27	32	14	23	32	68	28	23
TC-rich repeats	0	1	0	0	0	1	0	1	0	0	0	2	0	0	0	0	0	0	1	1	1	1	1	0
TCA-element	0	0	0	1	1	0	0	0	0	0	0	1	1	0	0	0	0	2	0	0	0	0	0	0
TGA-element	1	0	0	0	1	0	0	0	0	0	0	1	0	0	0	0	0	0	1	1	0	1	1	0
TCCC motif	0	0	0	0	0	0	0	0	0	0	0	0	0	0	1	0	0	0	0	0	0	0	0	0
W box	0	2	1	0	0	0	0	2	2	0	0	1	0	0	0	1	0	0	1	1	0	0	0	0
chs-CMA2b	0	0	0	0	0	0	0	0	0	0	0	1	0	0	0	0	0	0	1	0	1	0	0	0
TATA	1	0	0	1	1	0	0	2	2	0	0	0	0	1	1	0	3	1	0	0	0	2	0	1
TATC-box	0	1	0	0	0	0	0	0	0	0	0	0	0	0	0	0	0	0	0	1	1	1	0	1
TCT - motif	0	1	1	1	2	0	2	0	0	1	1	0	0	0	0	0	1	0	0	0	0	0	0	0
as-1	0	0	0	0	0	1	1	0	1	0	0	0	0	0	0	0	2	1	0	0	1	1	1	0
chs-CMA2a	0	0	0	0	0	0	0	0	0	0	0	0	0	0	0	0	0	0	0	1	0	1	0	0
WUN-motif	0	0	0	3	1	1	0	0	0	1	1	0	0	0	0	0	0	0	0	0	0	1	0	0
TCA	0	0	0	0	0	0	0	0	0	0	0	0	0	1	0	1	0	0	0	0	1	1	0	0
TCCC motif	0	0	0	0	0	0	0	0	0	0	0	0	0	0	0	0	0	0	0	1	0	0	0	0
TGACG-motif	0	0	0	0	0	1	1	0	1	0	0	0	0	0	0	0	2	1	0	1	0	0	0	0
d OCT	0	0	0	0	0	0	0	0	1	0	0	0	0	0	0	0	0	0	0	1	0	0	0	0
HD-Zip1	0	0	0	1	0	0	0	0	0	0	0	0	0	0	0	0	0	0	0	0	0	0	0	0
HD-Zip3	0	0	0	0	0	0	0	0	0	0	0	0	0	1	0	0	0	0	0	0	0	0	0	0
Pc-CMA2c	0	0	0	0	0	0	0	0	0	0	0	0	0	0	0	0	0	1	0	0	0	0	0	0
E2Fb	0	0	0	0	0	0	0	0	0	0	0	0	0	0	0	1	0	0	0	0	0	0	0	0
GARE-motif	0	0	0	0	0	0	0	1	0	0	0	0	0	0	0	0	0	0	0	0	0	0	0	0
GC-motif	0	0	0	0	0	0	1	1	0	0	0	0	0	0	0	0	0	0	0	0	0	0	0	0
Gap-box	0	0	1	0	0	0	0	1	0	0	0	0	0	0	1	0	0	0	0	0	0	0	0	0
dOCT	0	0	0	0	0	0	0	1	0	0	0	0	0	0	0	0	0	0	0	0	0	0	0	0
LTR	0	1	1	1	0	1	1	0	0	1	0	0	0	0	0	0	0	0	0	0	0	0	0	0
chs-CMA2a	0	0	0	0	0	0	0	0	0	0	1	0	0	0	0	0	0	0	0	0	0	0	0	0
AuxRR-core	0	0	1	0	0	0	0	0	0	0	0	0	0	0	0	0	0	0	0	0	0	0	0	0
Box S	0	0	1	0	0	0	0	0	0	0	0	0	0	0	0	0	0	0	0	0	0	0	0	0
chs-Unit 1 m1	0	0	1	0	0	0	0	0	0	0	0	0	0	0	0	0	0	0	0	0	0	0	0	0
3-AF1 binding site	0	0	0	0	0	0	1	0	0	0	0	0	0	0	0	0	0	0	0	0	0	0	0	0
chs-CMA1a	0	0	0	0	0	0	1	0	0	0	0	0	0	0	0	0	0	0	0	0	0	0	0	0
RY-element	0	0	0	0	0	1	0	0	0	0	0	0	0	0	0	0	0	0	0	0	0	0	0	0
AE-box	1	0	0	0	0	0	0	0	0	0	0	0	0	0	0	0	0	0	0	0	0	0	0	0
Pc-CMA2a	1	0	0	0	0	0	0	0	0	0	0	0	0	0	0	0	0	0	0	0	0	0	0	0
WRE3	1	0	0	0	0	0	0	0	0	0	0	0	0	0	0	0	0	0	0	0	0	0	0	0
